# Supplementary material for: Sequence Types and Antimicrobial Resistance Profiles of Streptococcus uberis Isolated From Bovine Mastitis
Source: Front Vet Sci. 2019 Jul 16;6:234. doi: 10.3389/fvets.2019.00234 (PMC6646518; doi:10.3389/fvets.2019.00234)
Supplement: Supplementary file 1 [file Table_1.XLSX]

## Sheet: S. uberis 2017
Table S1: Characteristics of 153 Streptococcus uberis strains from clinical mastitis during 2017 in Switzerland.
								MLST profile								Minimal inhibitory concentrations (MICs) of antimicrobial agents [µg/ml]
Strain ID	Region	Farm ID	Type of mastitis	CMT	CAMP-Test	Esculin-Test	arcC	ddl	gki	recP	tdk	tpi	yqiL	ST	CC	PEN	AMP	CEZ	CPZ	CEQ	OXA	PIR	ERY	AMC	K/C	MAF
SU46	ZH	F15	us	nd	-	+	1	1	2	1	2	1	3	6	5	<0.125	<4	<4	<2	<1	<1	<1	<0.125	<4/2	<4/0.4	>0.5
SU39	ZH	F1	acute	+++	-	+	2	1	2	1	2	1	2	22	5	<0.125	<4	<4	<2	<1	<1	<1	<0.125	<4/2	<4/0.4	>0.5
SU8	ZH	F8	us	nd	-	-	2	1	2	1	2	1	2	22	5	<0.125	<4	<4	<2	<1	<1	<1	<0.125	<4/2	<4/0.4	>0.5
SU38	ZH	F8	chronic	nd	-	+	2	1	2	1	2	1	2	22	5	<0.125	<4	<4	<2	<1	<1	<1	<0.125	<4/2	<4/0.4	>0.5
SU164	ZH	F25	subclinical	nd	-	+	2	1	2	1	2	1	2	22	5	<0.125	<4	<4	<2	<1	<1	<1	<0.125	<4/2	<4/0.4	>0.5
SU37	ZH	F27	subclinical	nd	-	+	1	1	5	2	2	1	3	241	5	<0.125	<4	<4	<2	<1	<1	<1	<0.125	<4/2	<4/0.4	>0.5
SU10	ZH	F8	acute	+++	-	+	2	1	4	1	2	1	3	316	5	<0.125	<4	<4	<2	<1	<1	<1	<0.125	<4/2	<4/0.4	>0.5
SU62	FR	F35	us	nd	-	+	2	1	2	1	2	1	3	361	5	<0.125	<4	<4	<2	<1	<1	>2	<0.125	<4/2	<4/0.4	>0.5
SU2	ZH	F2	acute	+++	-	+	1	1	5	1	7	1	3	888	5	<0.125	<4	<4	<2	<1	<1	<1	<0.125	<4/2	<4/0.4	>0.5
SU31	ZH	F24	us	nd	-	+	1	1	5	1	7	1	3	888	5	<0.125	<4	<4	<2	<1	<1	<1	<0.125	<4/2	<4/0.4	>0.5
SU143	ZH	F49	us	nd	-	+	1	1	5	1	7	1	3	888	5	<0.125	<4	<4	<2	<1	<1	<1	<0.125	<4/2	<4/0.4	>0.5
SU3	ZH	F3	acute	+++	-	+	1	1	4	1	1	1	10	889	5	<0.125	<4	<4	<2	<1	<1	<1	<0.125	<4/2	<4/0.4	>0.5
SU12	ZH	F9	acute	++	-	+	1	23	2	2	2	1	3	892	5	<0.125	<4	<4	<2	<1	<1	<1	<0.125	<4/2	<4/0.4	>0.5
SU20	ZH	F16	acute	+++	-	+	1	1	1	2	2	1	2	896	5	<0.125	<4	<4	<2	<1	<1	<1	<0.125	<4/2	<4/0.4	>0.5
SU30	ZH	F16	acute	nd	-	+	1	1	1	2	2	1	2	896	5	<0.125	<4	<4	<2	<1	<1	<1	<0.125	<4/2	<4/0.4	>0.5
SU43	ZH	F16	acute	+++	-	+	1	1	1	2	2	1	2	896	5	<0.125	<4	<4	<2	<1	<1	<1	<0.125	<4/2	<4/0.4	>0.5
SU167	ZH	F16	us	nd	-	+	1	1	1	2	2	1	2	896	5	<0.125	<4	<4	<2	<1	<1	<1	<0.125	<4/2	<4/0.4	>0.5
SU23	ZH	F19	subclinical	+++	-	+	1	1	1	2	2	1	2	896	5	<0.125	<4	<4	<2	<1	<1	<1	<0.125	<4/2	<4/0.4	>1
SU80	ZH	F25	us	nd	-	+	1	1	1	2	2	1	2	896	5	<0.125	<4	<4	<2	<1	<1	<1	<0.125	<4/2	<4/0.4	>0.5
SU102	ZH	F25	subclinical	nd	-	+	1	1	1	2	2	1	2	896	5	<0.125	<4	<4	<2	<1	<1	<1	<0.125	<4/2	<4/0.4	>0.5
SU67	TG	F39	acute	+++	-	+	1	1	1	2	2	1	2	896	5	<0.125	<4	<4	<2	<1	<1	<1	<0.125	<4/2	<4/0.4	>0.5
SU85	ZH	F41	acute	nd	-	+	1	1	1	2	2	1	2	896	5	<0.125	<4	<4	<2	<1	<1	<1	<0.125	<4/2	<4/0.4	>0.5
SU146	ZH	F50	subclinical	+++	-	+	1	1	1	2	2	1	2	896	5	<0.125	<4	<4	<2	<1	<1	<1	<0.125	<4/2	<4/0.4	>0.5
SU22	SZ	F18	acute	+++	-	+	1	1	12	1	7	1	10	897	5	<0.125	<4	<4	<2	<1	<1	<1	<0.125	<4/2	<4/0.4	>0.5
SU21	ZH	F17	us	+++	-	+	1	1	5	1	84	1	3	903	5	<0.125	<4	<4	<2	<1	<1	<1	<0.125	<4/2	<4/0.4	>0.5
SU27	ZH	F21	chronic	+++	-	+	1	1	2	2	2	3	10	904	5	<0.125	<4	<4	<2	<1	<1	<1	<0.125	<4/2	<4/0.4	>0.5
SU29	ZH	F23	chronic	nd	-	+	1	1	4	2	2	1	3	906	5	<0.125	<4	<4	<2	<1	<1	<1	<0.125	<4/2	<4/0.4	>0.5
SU35	ZH	F6	us	nd	-	+	57	1	2	1	2	1	3	907	5	<0.125	<4	<4	<2	<1	<1	<1	<0.125	<4/2	<4/0.4	>0.5
SU42	TG	F29	subclinical	+++	-	+	1	1	2	1	7	1	10	909	5	<0.125	<4	<4	<2	<1	<1	<1	<0.125	<4/2	<4/0.4	>0.5
SU65	ZH	F37	acute	+++	-	-	1	1	43	1	7	1	10	916	5	<0.125	<4	<4	<2	<1	<1	<1	<0.125	<4/2	<4/0.4	>0.5
SU77	ZH	F41	us	nd	-	+	1	1	43	1	1	1	10	921	5	<0.125	<4	<4	<2	<1	<1	<1	<0.125	<4/2	<4/0.4	>0.5
SU93	ZH	F41	us	nd	-	+	1	1	43	1	1	1	10	921	5	<0.125	<4	<4	<2	<1	<1	<1	<0.125	<4/2	<4/0.4	>0.5
SU100	ZH	F43	acute	nd	-	+	1	37	5	1	2	1	3	929	5	<0.125	<4	<4	<2	<1	<1	<1	<0.125	<4/2	<4/0.4	>1
SU119	ZH	F43	acute	++	-	+	1	37	5	1	2	1	3	929	5	<0.125	<4	<4	<2	<1	<1	<1	<0.125	<4/2	<4/0.4	>0.5
SU108	ZH	F14	acute	nd	-	+	1	30	2	2	2	1	10	933	5	<0.125	<4	<4	<2	<1	<1	<1	<0.125	<4/2	<4/0.4	>0.5
SU109	ZH	F14	acute	nd	-	+	1	30	2	2	2	1	10	933	5	<0.125	<4	<4	<2	<1	<1	<1	<0.125	<4/2	<4/0.4	>0.5
SU110	ZH	F14	acute	nd	-	+	1	30	2	2	2	1	10	933	5	<0.125	<4	<4	<2	<1	<1	<1	<0.125	<4/2	<4/0.4	>0.5
SU115	ZH	F14	acute	nd	-	+	1	30	2	2	2	1	10	933	5	<0.125	<4	<4	<2	<1	<1	<1	<0.125	<4/2	<4/0.4	>0.5
SU117	ZH	F14	acute	+++	-	+	1	30	2	2	2	1	10	933	5	<0.125	<4	<4	<2	<1	<1	<1	<0.125	<4/2	<4/0.4	>0.5
SU114	ZH	F43	acute	+++	-	+	1	49	2	1	2	1	7	935	5	<0.125	<4	<4	<2	<1	<1	<1	<0.125	<4/2	<4/0.4	>0.5
SU138	ZH	F48	us	nd	-	+	1	1	2	1	2	1	7	944	5	<0.125	<4	<4	<2	<1	<1	<1	<0.125	<4/2	<4/0.4	>1
SU152	ZH	F14	us	nd	-	+	1	1	5	1	2	1	10	948	5	<0.125	<4	<4	<2	<1	<1	<1	<0.125	<4/2	<4/0.4	>0.5
SU163	AG	F52	acute	+++	-	+	1	49	2	1	65	1	7	951	5	<0.125	<4	<4	<2	<1	<1	<1	<0.125	<4/2	<4/0.4	>0.5
SU169	ZH	F7	us	nd	-	+	1	1	2	1	7	1	3	953	5	<0.125	<4	<4	<2	<1	<1	<1	>0.125	<4/2	<4/0.4	>0.5
SU170	ZH	F7	us	nd	-	+	1	1	43	1	1	1	7	954	5	<0.125	<4	<4	<2	<1	<1	<1	<0.125	<4/2	<4/0.4	>0.5
SU24	SG	F20	subclinical	+++	-	+	64	1	5	1	2	1	3	959	5	<0.125	<4	<4	<2	<1	<1	<1	<0.125	<4/2	<4/0.4	>1
SU166	ZH	F30	acute	+++	-	+	2	1	58	1	2	1	3	982	5	<0.125	<4	<4	<2	<1	<1	<1	<0.125	<4/2	<4/0.4	>0.5
SU6	ZH	F6	subclinical	++	-	+	3	24	5	4	13	1	3	891	86	<0.125	<4	<4	<2	<1	<1	<1	<0.125	<4/2	<4/0.4	>0.5
SU32	ZH	F10	chronic	nd	-	+	3	2	3	4	93	2	3	962	86	<0.125	<4	<4	<2	<1	<1	<1	<0.125	<4/2	<4/0.4	>0.5
SU90	ZH	F42	acute	+++	-	+	3	1	3	2	9	4	3	444	143	<0.125	<4	<4	<2	<1	<1	<1	<0.125	<4/2	<4/0.4	>0.5
SU105	ZH	F40	acute	nd	-	+	14	7	7	2	2	5	5	54	––	<0.125	<4	<4	<2	<1	<1	<1	<0.125	<4/2	<4/0.4	>0.5
SU11	ZH	F4	acute	+++	+	+	5	15	5	2	2	1	3	319	––	<0.125	<4	<4	<2	<1	<1	<1	<0.125	<4/2	<4/0.4	>0.5
SU134	ZH	F25	us	nd	-	+	9	1	4	4	2	1	3	344	––	<0.125	<4	<4	<2	<1	<1	<1	>4	<4/2	<4/0.4	>1
SU34	ZH	F26	chronic	nd	-	+	9	1	4	4	2	1	3	344	––	<0.125	<4	<4	<2	<1	<1	<1	<0.125	<4/2	<4/0.4	>0.5
SU154	ZH	F42	acute	nd	-	+	1	1	3	2	1	1	3	626	––	<0.125	<4	<4	<2	<1	<1	<1	<0.125	<4/2	<4/0.4	>0.5
SU103	ZH	F16	acute	+++	-	+	1	1	5	2	1	1	3	874	––	<0.125	<4	<4	<2	<1	<1	<1	<0.125	<4/2	<4/0.4	>0.5
SU19	ZH	F15	acute	+++	-	+	2	1	4	2	2	1	3	877	––	<0.125	<4	<4	<2	<1	<1	<1	<0.125	<4/2	<4/0.4	>0.5
SU47	ZH	F15	us	nd	-	+	2	1	4	2	2	1	3	877	––	<0.125	<4	<4	<2	<1	<1	<1	<0.125	<4/2	<4/0.4	>0.5
SU4	ZH	F4	us	nd	-	+	2	1	10	3	2	2	3	890	––	<0.125	<4	<4	<2	<1	<1	<1	<0.125	<4/2	<4/0.4	>0.5
SU16	ZH	F13	acute	nd	-	+	1	1	12	12	28	1	3	893	––	<0.125	<4	<4	<2	<1	<1	<1	>4	<4/2	<4/0.4	>0.5
SU120	ZH	F43	acute	+++	-	+	1	1	12	12	28	1	3	893	––	<0.125	<4	<4	<2	<1	<1	<1	>4	<4/2	<4/0.4	>0.5
SU130	ZH	F43	subclinical	++	-	+	1	1	12	12	28	1	3	893	––	>0.125	<4	<4	<2	<1	<1	<1	<0.125	<4/2	<4/0.4	>0.5
SU17	ZH	F6	acute	nd	-	+	8	1	6	3	3	2	3	894	––	<0.125	<4	<4	<2	<1	<1	<1	<0.125	<4/2	<4/0.4	>0.5
SU18	ZH	F14	acute	+++	-	+	5	42	5	2	2	3	3	895	––	<0.125	<4	<4	<2	<1	<1	<1	<0.125	<4/2	<4/0.4	<0.25
SU5	ZH	F5	us	nd	-	+	9	4	3	4	3	1	3	898	––	<0.125	<4	<4	<2	<1	<1	<1	<0.125	<4/2	<4/0.4	>0.5
SU7	ZH	F7	subclinical	+++	-	+	4	1	10	2	2	1	10	899	––	<0.125	<4	<4	<2	<1	<1	<1	<0.125	<4/2	<4/0.4	>0.5
SU113	ZH	F30	acute	+++	-	+	4	1	10	2	2	1	10	899	––	<0.125	<4	<4	<2	<1	<1	<1	<0.125	<4/2	<4/0.4	>0.5
SU9	ZH	F1	subclinical	++	-	+	1	3	5	2	65	1	7	900	––	<0.125	<4	<4	<2	<1	<1	<1	<0.125	<4/2	<4/0.4	>0.5
SU13	ZH	F10	acute	nd	-	+	2	1	5	2	2	1	7	901	––	<0.125	<4	<4	<2	<1	<1	<1	<0.125	<4/2	<4/0.4	>0.5
SU14	ZH	F11	acute	+++	-	+	1	23	12	1	7	3	7	902	––	<0.125	<4	<4	<2	<1	<1	<1	<0.125	<4/2	<4/0.4	>0.5
SU28	ZH	F22	us	nd	-	+	3	23	12	2	2	3	10	905	––	<0.125	<4	<4	<2	<1	<1	>4	>4	<4/2	<4/0.4	>0.5
SU64	ZH	F36	acute	++	-	+	3	23	12	2	2	3	10	905	––	<0.125	<4	<4	<2	<1	<1	>4	>4	<4/2	<4/0.4	>0.5
SU76	ZH	F36	acute	+++	-	+	3	23	12	2	2	3	10	905	––	<0.125	<4	<4	<2	<1	<1	>4	>4	<4/2	<4/0.4	>0.5
SU40	ZH	F8	us	+++	-	+	4	1	12	3	3	3	3	908	––	<0.125	<4	<4	<2	<1	<1	<1	>4	<4/2	<4/0.4	>0.5
SU45	ZH	F17	acute	+++	-	+	3	58	41	2	3	4	3	910	––	<0.125	<4	<4	<2	<1	<1	<1	<0.125	<4/2	<4/0.4	>0.5
SU52	ZH	F3	acute	+++	-	+	5	1	4	3	13	1	47	911	––	<0.125	<4	<4	<2	<1	<1	<1	<0.125	<4/2	<4/0.4	>0.5
SU78	ZH	F41	us	nd	-	+	5	1	4	3	13	1	47	911	––	<0.125	<4	<4	<2	<1	<1	<1	<0.125	<4/2	<4/0.4	>0.5
SU84	ZH	F41	us	nd	-	+	5	1	4	3	13	1	47	911	––	<0.125	<4	<4	<2	<1	<1	<1	<0.125	<4/2	<4/0.4	>0.5
SU53	ZH	F21	us	nd	-	+	1	37	5	1	17	1	3	912	––	<0.125	<4	<4	<2	<1	<1	<1	<0.125	<4/2	<4/0.4	>0.5
SU54	ZH	F32	acute	nd	-	+	1	37	4	1	17	1	3	913	––	<0.125	<4	<4	<2	<1	<1	<1	<0.125	<4/2	<4/0.4	>0.5
SU57	ZH	F30	acute	nd	-	+	2	1	4	1	65	1	3	914	––	<0.125	<4	<4	<2	<1	<1	<1	<0.125	<4/2	<4/0.4	>0.5
SU60	ZH	F34	us	nd	-	+	57	1	4	2	65	1	3	915	––	<0.125	<4	<4	<2	<1	<1	<1	<0.125	<4/2	<4/0.4	>0.5
SU66	ZH	F38	us	nd	-	+	1	23	5	2	2	1	3	917	––	<0.125	<4	<4	<2	<1	<1	<1	<0.125	<4/2	<4/0.4	>0.5
SU142	ZH	F43	acute	+++	-	+	1	23	5	2	2	1	3	917	––	<0.125	<4	<4	<2	<1	<1	<1	<0.125	<4/2	<4/0.4	>0.5
SU70	ZH	F21	us	nd	-	+	2	3	10	2	2	1	3	918	––	<0.125	<4	<4	<2	<1	<1	<1	<0.125	<4/2	<4/0.4	>0.5
SU71	ZH	F17	us	nd	-	+	57	1	5	2	2	1	7	919	––	<0.125	<4	<4	<2	<1	<1	<1	<0.125	<4/2	<4/0.4	>1
SU72	ZH	F40	us	nd	-	+	1	1	3	2	28	2	3	920	––	>0.125	<4	<4	<2	<1	<1	<1	<0.125	<4/2	<4/0.4	>0.5
SU73	ZH	F40	us	nd	-	+	1	1	3	2	28	2	3	920	––	<0.125	<4	<4	<2	<1	<1	<1	<0.125	<4/2	<4/0.4	>0.5
SU79	ZH	F15	acute	+++	-	+	57	49	5	1	1	1	10	922	––	<0.125	<4	<4	<2	<1	<1	<1	<0.125	<4/2	<4/0.4	>0.5
SU81	ZH	F42	us	++	-	+	2	1	2	2	28	1	7	923	––	<0.125	<4	<4	<2	<1	<1	<1	<0.125	<4/2	<4/0.4	>0.5
SU82	ZH	F42	us	+++	-	+	35	1	5	2	2	1	7	924	––	<0.125	<4	<4	<2	<1	<1	<1	<0.125	<4/2	<4/0.4	>0.5
SU159	ZH	F51	chronic	+++	-	+	35	1	5	2	2	1	7	924	––	<0.125	<4	<4	<2	<1	<1	<1	<0.125	<4/2	<4/0.4	>0.5
SU83	ZH	F42	us	+++	-	+	4	1	12	3	3	2	3	925	––	<0.125	<4	<4	<2	<1	<1	<1	<0.125	<4/2	<4/0.4	>0.5
SU86	ZH	F16	acute	+++	-	+	3	23	5	2	55	1	10	926	––	<0.125	<4	<4	<2	<1	<1	<1	<0.125	<4/2	<4/0.4	>0.5
SU96	ZH	F43	acute	+++	-	+	1	37	3	1	17	1	3	927	––	<0.125	<4	<4	<2	<1	<1	<1	<0.125	<4/2	<4/0.4	>0.5
SU99	ZH	F30	acute	+++	-	+	1	1	4	2	17	1	7	928	––	<0.125	<4	<4	<2	<1	<1	>4	>4	<4/2	<4/0.4	>0.5
SU101	ZH	F1	subclinical	+++	-	+	57	1	5	2	2	3	10	930	––	<0.125	<4	<4	<2	<1	<1	<1	<0.125	<4/2	<4/0.4	>0.5
SU107	ZH	F45	chronic	+++	-	+	1	1	3	2	17	1	10	932	––	<0.125	<4	<4	<2	<1	<1	<1	<0.125	<4/2	<4/0.4	>0.5
SU112	ZH	F31	acute	blood	-	+	42	1	12	12	58	1	3	934	––	<0.125	<4	<4	<2	<1	<1	<1	>4	<4/2	<4/0.4	>0.5
SU118	ZH	F14	acute	+++	-	+	1	30	5	2	2	1	10	936	––	<0.125	<4	<4	<2	<1	<1	<1	<0.125	<4/2	<4/0.4	>0.5
SU121	ZH	F21	us	nd	-	+	4	2	3	4	5	17	3	937	––	<0.125	<4	<4	<2	<1	<1	<1	<0.125	<4/2	<4/0.4	>0.5
SU125	ZH	F3	acute	nd	-	+	9	7	5	3	55	4	10	938	––	<0.125	<4	<4	<2	<1	<1	<1	<0.125	<4/2	<4/0.4	>0.5
SU126	ZH	F25	us	nd	-	+	35	1	4	3	17	1	10	939	––	<0.125	<4	<4	<2	<1	<1	<1	<0.125	<4/2	<4/0.4	>0.5
SU133	ZH	F25	acute	nd	-	+	9	2	45	2	55	1	10	941	––	<0.125	<4	<4	<2	<1	<1	<1	<0.125	<4/2	<4/0.4	>0.5
SU136	ZH	F27	us	nd	-	+	42	1	4	2	65	1	3	942	––	<0.125	<4	<4	<2	<1	<1	<1	<0.125	<4/2	<4/0.4	>0.5
SU137	ZH	F47	acute	nd	-	+	9	2	5	2	20	4	3	943	––	<0.125	<4	<4	<2	<1	<1	<1	<0.125	<4/2	<4/0.4	>0.5
SU139	ZH	F48	us	nd	-	+	30	7	4	2	13	1	3	945	––	<0.125	<4	<4	<2	<1	<1	<1	<0.125	<4/2	<4/0.4	>0.5
SU149	ZH	F40	us	nd	-	+	3	1	12	3	3	3	3	946	––	<0.125	<4	<4	<2	<1	<1	<1	<0.125	<4/2	<4/0.4	>1
SU151	ZH	F6	us	nd	-	+	4	1	3	2	3	2	3	947	––	<0.125	<4	<4	<2	<1	<1	<1	<0.125	<4/2	<4/0.4	>0.5
SU156	ZH	F51	chronic	+++	-	+	1	1	5	2	7	3	10	949	––	<0.125	<4	<4	<2	<1	<1	>4	>4	<4/2	<4/0.4	>0.5
SU158	ZH	F51	chronic	+++	-	-	1	1	5	2	7	3	10	949	––	<0.125	<4	<4	<2	<1	<1	>4	>4	<4/2	<4/0.4	>0.5
SU157	ZH	F51	chronic	+++	-	-	1	23	12	2	7	3	10	950	––	<0.125	<4	<4	<2	<1	<1	>4	>4	<4/2	<4/0.4	>0.5
SU161	ZH	F51	chronic	nd	-	+	1	23	12	2	7	3	10	950	––	<0.125	<4	<4	<2	<1	<1	>4	>4	<4/2	<4/0.4	>0.5
SU165	ZH	F53	us	+++	-	+	2	1	43	1	7	1	10	952	––	<0.125	<4	<4	<2	<1	<1	<1	<0.125	<4/2	<4/0.4	>0.5
SU171	ZH	F14	us	nd	-	-	4	1	12	2	65	1	10	955	––	<0.125	<4	<4	<2	<1	<1	<1	<0.125	<4/2	<4/0.4	>0.25
SU173	ZH	F40	acute	nd	-	+	4	1	5	3	7	1	3	956	––	<0.125	<4	<4	<2	<1	<1	<1	<0.125	<4/2	<4/0.4	>0.25
SU1	ZH	F1	us	nd	-	+	1	2	4	4	95	1	3	957	––	<0.125	<4	<4	<2	<1	<1	<1	>4	<4/2	<4/0.4	>0.5
SU15	ZH	F12	acute	nd	-	+	1	1	3	2	7	1	65	958	––	<0.125	<4	<4	<2	<1	<1	<1	<0.125	<4/2	<4/0.4	>0.5
SU55	ZH	F24	chronic	nd	-	+	1	1	3	2	7	1	65	958	––	<0.125	<4	<4	<2	<1	<1	<1	<0.125	<4/2	<4/0.4	>0.5
SU33	ZH	F25	acute	+++	-	+	1	1	3	2	7	1	65	958	––	<0.125	<4	<4	<2	<1	<1	<1	<0.125	<4/2	<4/0.4	>0.5
SU26	ZH	F21	chronic	+++	-	+	1	61	4	2	62	1	67	961	––	<0.125	<4	<4	<2	<1	<1	<1	<0.125	<4/2	<4/0.4	>0.5
SU36	ZH	F8	acute	nd	-	+	42	59	4	1	58	4	10	963	––	<0.125	<4	<4	<2	<1	<1	>4	>4	<4/2	<4/0.4	>0.5
SU63	ZH	F8	us	nd	-	+	42	59	4	1	58	4	10	963	––	<0.125	<4	<4	<2	<1	<1	>4	>4	<4/2	<4/0.4	>0.5
SU49	ZH	F31	us	nd	-	+	42	59	4	1	58	4	10	963	––	<0.125	<4	<4	<2	<1	<1	>4	>4	<4/2	<4/0.4	>0.5
SU50	ZH	F31	us	nd	-	+	42	59	4	1	58	4	10	963	––	<0.125	<4	<4	<2	<1	<1	>4	>4	<4/2	<4/0.4	>0.5
SU51	ZH	F31	us	nd	-	+	42	59	4	1	58	4	10	963	––	<0.125	<4	<4	<2	<1	<1	>4	>4	<4/2	<4/0.4	>0.5
SU95	ZH	F31	us	nd	-	+	42	59	4	1	58	4	10	963	––	<0.125	<4	<4	<2	<1	<1	>4	>4	<4/2	<4/0.4	>0.5
SU41	ZH	F28	us	+++	-	+	2	37	5	1	97	1	3	964	––	<0.125	<4	<4	<2	<1	<1	<1	<0.125	<4/2	<4/0.4	>0.5
SU104	ZH	F44	acute	++ - +++	-	+	2	37	5	1	97	1	3	964	––	<0.125	<4	<4	<2	<1	<1	<1	<0.125	<4/2	<4/0.4	>0.5
SU44	ZH	F30	acute	+++	-	+	64	5	5	1	76	1	3	965	––	<0.125	<4	<4	<2	<1	<1	<1	<0.125	<4/2	<4/0.4	>0.5
SU56	ZH	F30	chronic	nd	-	+	64	5	5	1	76	1	3	965	––	<0.125	<4	<4	<2	<1	<1	<1	<0.125	<4/2	<4/0.4	>0.5
SU48	ZH	F16	acute	+++	-	+	66	1	4	3	13	1	47	966	––	<0.125	<4	<4	<2	<1	<1	<1	<0.125	<4/2	<4/0.4	>0.5
SU127	ZH	F37	acute	+++	-	+	66	1	4	3	13	1	47	966	––	<0.125	<4	<4	<2	<1	<1	<1	<0.125	<4/2	<4/0.4	>0.5
SU128	ZH	F37	acute	+++	-	+	66	1	4	3	13	1	47	966	––	<0.125	<4	<4	<2	<1	<1	<1	<0.125	<4/2	<4/0.4	>0.5
SU58	AG	F33	subclinical	+++	-	+	5	1	5	2	95	1	3	967	––	<0.125	<4	<4	<2	<1	<1	<1	<0.125	<4/2	<4/0.4	>0.5
SU74	ZH	F30	us	nd	-	+	64	5	10	1	76	1	3	969	––	<0.125	<4	<4	<2	<1	<1	<1	<0.125	<4/2	<4/0.4	>0.5
SU75	ZH	F40	us	nd	-	+	5	2	5	4	32	32	3	970	––	<0.125	<4	<4	<2	<1	<1	<1	<0.125	<4/2	<4/0.4	>0.5
SU87	ZH	F14	acute	nd	-	+	9	23	5	2	98	4	3	971	––	<0.125	<4	<4	<2	<1	<1	<1	<0.125	<4/2	<4/0.4	>0.5
SU88	ZH	F14	subclinical	nd	-	+	9	23	5	2	98	4	3	971	––	<0.125	<4	<4	<2	<1	<1	<1	<0.125	<4/2	<4/0.4	>0.5
SU111	ZH	F14	acute	nd	-	+	9	23	5	2	98	4	3	971	––	<0.125	<4	<4	<2	<1	<1	<1	<0.125	<4/2	<4/0.4	>0.5
SU141	ZH	F14	acute	+++	-	+	9	23	5	2	98	4	3	971	––	<0.125	<4	<4	<2	<1	<1	<1	<0.125	<4/2	<4/0.4	>0.5
SU97	ZH	F40	acute	nd	-	+	29	24	3	2	98	1	10	972	––	<0.125	<4	<4	<2	<1	<1	<1	<0.125	<4/2	<4/0.4	>0.5
SU116	ZH	F32	acute	+++	-	+	66	1	4	3	94	1	47	973	––	<0.125	<4	<4	<2	<1	<1	<1	<0.125	<4/2	<4/0.4	>0.5
SU122	ZH	F15	acute	+++	-	+	65	1	3	2	3	2	10	974	––	<0.125	<4	<4	<2	<1	<1	>4	>4	<4/2	<4/0.4	>0.5
SU124	ZH	F42	us	nd	-	+	65	49	2	2	2	1	66	975	––	<0.125	<4	<4	<2	<1	<1	<1	<0.125	<4/2	<4/0.4	>0.5
SU135	ZH	F46	us	nd	+	+	2	60	4	2	3	4	27	976	––	<0.125	<4	<4	<2	<1	<1	<1	<0.125	<4/2	<4/0.4	>0.5
SU140	ZH	F30	subclinical	+++	-	+	2	1	57	1	43	1	3	977	––	<0.125	<4	<4	<2	<1	<1	<1	<0.125	<4/2	<4/0.4	>0.5
SU144	ZH	F21	us	nd	-	+	4	1	5	2	28	1	68	978	––	<0.125	<4	<4	<2	<1	<1	<1	<0.125	<4/2	<4/0.4	>0.5
SU153	ZH	F8	acute	+++	-	+	1	61	5	1	96	1	3	980	––	<0.125	<4	<4	<2	<1	<1	<1	<0.125	<4/2	<4/0.4	>0.5
SU155	ZH	F16	subclinical	+++	-	+	4	23	5	3	2	3	69	981	––	<0.125	<4	<4	<2	<1	<1	>4	>4	<4/2	<4/0.4	>0.5
SU160	ZH	F16	acute	nd	-	+	4	23	5	3	2	3	69	981	––	<0.125	<4	<4	<2	<1	<1	>4	>4	<4/2	<4/0.4	>0.5
SU172	ZH	F40	subclinical	nd	-	+	9	23	4	32	55	1	10	983	––	<0.125	<4	<4	<2	<1	<1	<1	<0.125	<4/2	<4/0.4	>0.5
SU162	ZH	F25	us	nd	-	+	3	1	4	4	5	4	nd	nd	nd	<0.125	<4	<4	<2	<1	<1	<1	>4	<4/2	<4/0.4	>0.5
AG, canton Aarau; AMC, amoxycillin/clavulanic acid; AMP, ampicillin; CAMP, Christie–Atkins–Munch-Petersen Test; CC, clonal complex, CEQ, cefquinome; CEZ, cefazolin; CMT, California Mastitis Test; CPZ, cefoperazone; ERY, erythromycin; FR, canton of Fribourg; K/C, kanamycin/cefalexin; MAF, marbofloxacin; MLST, multilocus sequence type; nd, not defined; OXA, oxacillin; PEN, penicillin; PIR, pirlimyc…
